# Supplementary material for: New Species of the Purse-Web Spider Genus Atypus Latreille, 1804 from Southern China (Araneae, Atypidae), with the General Natural History of Atypus Spiders
Source: Insects. 2025 Mar 13;16(3):301. doi: 10.3390/insects16030301 (PMC11942752; doi:10.3390/insects16030301)
Supplement: Supplementary file 1 [file insects-16-00301-s001.zip]

Archive with 1 entries (1 files):
- insects-3483864-supplementary.pdf
